# Supplementary material for: Probiotics restore enteric HDL3 secretion and improve prognosis in patients with end‐stage renal disease
Source: Imeta. 2025 Jul 1;4(4):e70062. doi: 10.1002/imt2.70062 (PMC12371253; doi:10.1002/imt2.70062)
Supplement: Supplementary file 2 — Table S1: Summary on statistics of the host properties and clinical indexes from placebo and probiotics cohorts. Table S2: Withdrawal and adverse event records. Table S3: Withdrawal and adverse event analysis (Chi‐square test). Table S4: Changes of clinical indicators after probiotics intervention. Table S5: Changes in atherosclerosis index over 3 months (Chi‐square test). Table S6: Changes in atherosclerosis index over 6 months (Chi‐square test). Table S7: Comparison of deaths in the two groups over 6 months (Chi‐square test). Table S8: Echocardiographic results at the endpoint of intervention in mice. [file IMT2-4-e70062-s002.xlsx]

## Sheet: S1
	Table S1 Summary on statistics of the host properties and clinical indexes from placebo and probiotics cohorts.
	Full name of the index	Symbol	Placebo(n=65)	Probiotics(n=68)	p
	Gender	Gender (F/M)	24/41	24/44	0.859b
	Age (year)	Age	53.18 ± 11.65	52.96 ± 12.18	0.941a
	Age stage (20-39/40-60/>60)	Age stage	10/30/25	11/36/21	0.336b
	Body Mass Index (kg per m^2)	BMI	23.35 ± 3.91	23.48 ± 4.39	0.850c
	Height (m)	Height	1.68 ± 0.09	1.67 ± 0.08	0.259a
	Weight (kg)	Weight	66.35 ± 14.58	65.39 ± 13.89	0.696c
	*Protopathy	Protopathy (7/6/5/4/3/2/1)	28/15/9/3/4/0/6	23/24/6/4/4/0/7	0.229b
	Tumor	Tumor (Y/N)	1/64	3/65	0.176b
	Renal osteopathy	RO (Y/N)	28/37	27/41	0.639b
	Cardiovascular disease	CVD (Y/N)	20/45	27/41	0.190b
	Diabetes	Diabetes (Y/N)	20/45	29/39	0.086b
	Constipation	Constipation (Y/N)	18/47	14/54	0.224b
	Smoking	Smoking (Y/N)	9/56	10/58	0.851b
	Alcohol	Alcohol (Y/N)	11/54	6/62	0.063b
	K-limited diet	K-limited diet(Y/N)	42/23	49/19	0.314b
	P-limited diet	P-limited diet (Y/N)	32/33	41/27	0.145b
	Protein-limited diet	Protein-limited diet(Y/N)	24/44	11/54	0.054b
	Dialysis year	Dialysis year	4.35 ± 3.76	5.78 ± 6.97	0.845a
	Dialysis period (month)	Dialysis period (month)	52.16 ± 45.08	69.38 ± 83.63	0.675a
	Dialysis frequency (times per week)	Dialysis frequency (per week)	3 ± 0	3 ± 0	1a
	Urea clearance index	Kt/V	1.51 ± 0.46	1.39 ± 0.38	0.326a
	Semi permeable membrane type (sureflux/polyflux)	Membrane (sureflux/polyflux)	15/50	18/50	0.566c
	Time passed since last dialysis (blood collection) (days)	Time interval - blood	2.9 ± 0.5	2.9 ± 0.5	1a
	**Estimate Glomerular filtration rate (mL/min per 1.73 m^2)	eGFR	5.21 ± 5.30	5.57 ± 2.93	0.105a
	Uric acid (umol/L)	UA	466.36 ± 108.29	440.19 ± 114.20	0.144a
	Creatinine (umol/L)	CREA	971.75 ± 319.27	906.81 ± 302.33	0.231c
	Urea (mmol/L)	UREA	23.36 ± 6.20	23.83 ± 5.88	0.146c
	Triglycerides (mmol/L)	TG	1.97 ± 1.22	2.09 ± 1.39	0.798a
	Total cholesterol (mmol/L)	TCHO	4.05 ± 0.98	4.07 ± 1.08	0.855a
	Low-density lipoprotein (mmol/L)	LDL	2.09 ± 0.70	2.14 ± 0.84	0.694c
	High-density lipoprotein (mmol/L)	HDL	0.84 ± 0.23	0.86 ± 0.31	0.797a
	non High-density lipoprotein (mmol/L)	non HDL	3.21 ± 1.00	3.20 ± 1.01	0.921a
	Oxidized Low-density lipoprotein (ug/L)	ox-LDL	440.72 ± 190.02	455.80 ± 194.65	0.662a
	Atherosclerosis index (normal < 4)	AI	4.21 ± 2.00	4.29 ± 2.29	0.937a
	Cardiac troponin T (ug/L)	cTnT	0.0741 ± 0.0854	0.0802 ± 0.0679	0.191a
	Interleukin-6 (ng/L)	IL-6	6.64 ± 4.58	7.11 ± 5.00	0.577c
	Vascular cell adhesion molecule 1 (ng/L)	VCAM-1	1212.86 ± 304.08	1283.83 ± 360.68	0.223c
	C-reactive protein (mg/L)	CRP	4.45 ± 7.71	4.41 ± 5.75	0.997a
	Systolic blood pressure (mm Hg)	SBP	144.59 ± 20.35	140.40 ± 22.14	0.281c
	Diastolic blood pressure (mm Hg)	DBP	81.56 ± 12.55	81.13 ± 13.09	0.65a
	Lipopolysaccharide (LPS) binding protein	LBP	21.54 ± 9.49	19.78 ± 9.75	0.214a
	Malondialdehyde (umol/L)	MDA	2.49 ± 2.5	3.02 ± 2.57	0.156a
	Superoxide dismutase (U/ml)	SOD	78.97 ± 10.21	78.43 ± 11.22	0.775c
	Glutathione peroxidase (IU)	GSH-PX	112.92 ± 89.67	107.96 ± 92.42	0.395a
	* Note1: the protopathy types include: 1. primary glomerular nephropathy, 2. diabetic nephropathy; 3. high blood pressure nephropathy, 4. polycystic kidney disease; 5. interstitial nephritis, 6 renal transplant loss, and 7 others.
	** Note2: eGFR was calculated by the Chronic Kidney Disease Epidemiology Collaboration (CKD-EPI) equation as described in the Online methods section.
	The values are reported as the means ± s.d.. Two-sided p values were calculated by a) Mann-Whitney U test, b) Chi-square test and c) Student's t test.

## Sheet: S2
	Table S2 Withdrawal and adverse event records.
		Placebo	Probiotics
	Between 0 and 3 months of intervention
	CVD death	1	0
	Constipation	3	0
	Not interested in research	3	7
	Other reasons (kidney transplantation,skin rash)	3	0
	Between 3 and 6 months of intervention
	CVD death	5	0
	Not interested in research	4	2
	Other reasons (kidney transplantation, gynecologicalsurgery)	2	0

## Sheet: S3
	Table S3 Withdrawal and adverse event analysis (Chi-square test).
		Placebo	Probiotics	χ2	p
	Withdrawal (3 months)
	non-withdrawal	65(86.7)	68(90.7)	0.597	0.44
	withdrawal	10(13.3)	7(9.3)
	Withdrawal (6 months)
	non-withdrawal	54(72.0)	66(88.0)	6	0.007
	withdrawal	21(28.0)	9(12.0)
	Adverse event (3 months)
	no adverse event	68(90.7)	75(100.0)	Fisher	0.013
	adverse event	7(9.3)	0(0.0)
	Adverse event (6 months)
	no adverse event	61(81.3)	75(100.0)	Fisher	<0.001
	adverse event	14(18.7)	0(0.0)

## Sheet: S4
	Table S4 Changes of clinical indicators after probiotics intervention
		group	Baseline	After intervention	Changes	p (changes)
	3-month intervention
	MDA (nmol/mL)	placebo	2.49 ± 2.5	2.81 ± 1.98	0.32 ± 3.11	0.034
		probiotics	3.02 ± 2.57	2.21 ± 1.69	-0.81 ± 3.16
	ox-LDL (ng/mL)	placebo	440.72 ± 190.02	464.84 ± 192.91	24.13 ± 176.66	0.048
		probiotics	455.80 ± 194.65	411.90 ± 171.62	-43.90 ± 213.51
	CRP (mg/L)	placebo	4.453 ± 7.706	8.034 ± 18.721	3.581 ± 12.236	＜0.001
		probiotics	4.411 ± 5.753	5.242 ± 8.539	0.831 ± 5.574
	IL-6 (pg/mL)	placebo	6.64 ± 4.58	7.34 ± 4.79	0.07 ± 5.07	0.021
		probiotics	7.11 ± 5.00	5.67 ± 4.54	-1.44 ± 5.48
	VCAM-1 (pg/mL)	placebo	1212.86 ± 304.08	1481.78 ± 360.37	100.76 ± 262.91	0.001
		probiotics	1283.83 ± 360.68	1212.98 ± 325.22	-59.33 ± 337.13
	AI (normal < 4)	placebo	4.21 ± 2.00	4.45 ± 1.91	0.36 ± 0.95	＜0.001
		probiotics	4.29 ± 2.29	3.69 ± 1.93	-0.59 ± 1.75
	cTnT (μg/L)	placebo	0.0741 ± 0.0854	0.0758 ± 0.0815	0.0017 ± 0.0249	0.038
		probiotics	0.0802 ± 0.0679	0.0693 ± 0.0442	-0.0109 ± 0.0344
	TC (mmol/L)	placebo	4.051 ± 0.975	4.301 ± 0.979	0.250 ± 0.493	0.001
		probiotics	4.066 ± 1.084	4.000 ± 1.038	-0.066 ± 0.576
	TG (mmol/L)	placebo	1.972 ± 1.216	2.260 ± 1.560	0.280 ± 1.150	0.09
		probiotics	2.088 ± 1.385	2.110 ± 1.430	0.030 ± 1.040
	LDL (mmol/L)	placebo	2.086 ± 0.698	2.250 ± 0.677	0.165 ± 0.312	＜0.001
		probiotics	2.138 ± 0.840	2.018 ± 0.756	-0.120 ± 0.488
	HDL (mmol/L)	placebo	0.841 ± 0.233	0.835 ± 0.269	-0.006 ± 0.142	＜0.001
		probiotics	0.862 ± 0.308	0.950 ± 0.346	0.088 ± 0.156
	HDL3 (mmol/L)	placebo	0.516 ± 0.167	0.499 ± 0.632	-0.017 ± 0.125	＜0.001
		probiotics	0.528 ± 0.206	0.632 ± 0.240	0.104 ± 0.134
	HDL2 (mmol/L)	placebo	0.324 ± 0.093	0.335 ± 0.109	0.011 ± 0.086	0.068
		probiotics	0.334 ± 0.134	0.318 ± 0.139	-0.015 ± 0.086
	HDL3/HDL2	placebo	1.665 ± 0.576	1.558 ± 0.520	-0.107 ± 0.695	＜0.001
		probiotics	1.733 ± 0.620	2.236 ± 1.220	0.503 ± 1.088
	6-month intervention
	AI (normal < 4)	placebo	4.130 ± 1.868	4.521 ± 1.922	0.391 ± 1.164	＜0.001
		probiotics	4.347 ± 2.301	3.634 ± 1.981	-0.713 ± 1.914
	CRP (mg/L)	placebo	3.176 ± 2.851	4.214 ± 3.597	1.038 ± 2.305	0.003
		probiotics	4.490 ± 5.821	4.475 ± 6.187	-0.016 ± 3.777
	TC (mmol/L)	placebo	4.016 ± 0.944	4.243 ± 0.791	0.226 ± 0.590	0.022
		probiotics	4.099 ± 1.079	4.082 ± 1.011	-0.017 ± 0.554
	TG (mmol/L)	placebo	1.930 ± 1.111	2.311 ± 1.345	0.381 ± 0.991	0.05
		probiotics	2.114 ± 1.397	2.309 ± 1.683	0.195 ± 1.223
	LDL (mmol/L)	placebo	2.079 ± 0.666	2.284 ± 0.608	0.205 ± 0.423	0.022
		probiotics	2.167 ± 0.831	2.168 ± 0.743	0.001 ± 0.477
	HDL (mmol/L)	placebo	0.838 ± 0.220	0.824 ± 0.212	-0.014 ± 0.152	0.026
		probiotics	0.860 ± 0.308	0.899 ± 0.351	0.039 ± 0.184
	HDL3 (mmol/L)	placebo	0.518 ± 0.163	0.483 ± 0.146	-0.037 ± 0.128	＜0.001
		probiotics	0.525 ± 0.206	0.663 ± 0.247	0.137 ± 0.146
	HDL2 (mmol/L)	placebo	0.320 ± 0.088	0.336 ± 0.084	0.017 ± 0.082	0.082
		probiotics	0.335 ± 0.133	0.306 ± 0.093	-0.028 ± 0.117
	HDL3/HDL2	placebo	1.697 ± 0.612	1.496 ± 0.408	-0.201 ± 0.641	＜0.001
		probiotics	1.708 ± 0.592	2.273 ± 0.817	0.565 ± 0.966
	TC, Total cholesterol, normal range is 3.1-5.2 mmol/L; TG, Triglyceride, normal range is 0-1.7 mmol/L; HDL, High-density lipoprotein, normal range is 1.04-1.55 mmol/L; LDL, Low-density lipoprotein, normal range is 1.27-3.12 mmol/L; AI, Atherosclerosis index, normal range is less than 4; GLU, Glucose, normal range is 3.9-6.1mmol/L; CRP, C-reactive protein, normal range is 0-5.0 mg/L; IL-6, Interle…
	The values are reported as the means ± s.d..
	A total of 133 patients completed the 3-month intervention period (placebo:probiotics = 65:68); a total of 120 patients completed the 6-month intervention period (placebo:probiotics = 54:66). The two-tailed Student’s t-test was used to compare two groups with normal distribution. The Mann-Whitney U test was used for non-normally distributed data.

## Sheet: S5
	Table S5 Changes in atherosclerosis index over 3 months (Chi-square test).
		Placebo	Probiotics	χ2	p
	T0-AI > 4	27	30	0.09	0.764
	T0-AI < 4	38	38
	T3-AI > 4	35	24	4.634	0.031
	T3-AI < 4	30	44
	Return to normal	1	8	5.509	0.019
	None return to normal	64	60
	Deteriorate	9	2	5.209	0.022
	None deteriorate	56	66
	T0 : Baseline, T3 : After 3-month intervention

## Sheet: S6
	Table S6 Changes in atherosclerosis index over 6 months (Chi-square test).
		Placebo	Probiotics	χ2	p
	T0-AI > 4	23	31	0.109	0.855
	T0-AI < 4	31	37
	T6-AI > 4	26	21	3.789	0.062
	T6-AI < 4	28	47
	Return to normal	6	11	0.644	0.6
	None return to normal	48	57
	Deteriorate	9	1	9.237	0.005
	None deteriorate	45	67
	T0 : Baseline, T6 : After 6-month intervention

## Sheet: S7
	Table S7 Comparison of deaths in the two groups over 6 months (Chi-square test).
		Placebo	Probiotics	χ2	p
	FAS
	non-death	69(92.0)	75(100)	Fisher	0.028
	deth	6(8.0)	0(0)
	PPS
	non-death	54(90.0)	68(100)	Fisher	0.007
	deth	6(10.0)	0(0)
	FAS : Full Analysis Set, PPS : Per Protocol Set

## Sheet: S8
	Table S8 Echocardiographic results at the endpoint of intervention in mice
		Sham	Nx5/6	Nx5/6-LDP	Nx5/6-HDP
	Heart Rate (BPM)	517.72 ± 35.39	499.83 ± 51.98	521.95 ± 22.13	523.15 ± 21.77
	Diameter;s (mm)	1.96 ± 0.33*	2.64 ± 0.29	2.35 ± 0.19	1.95 ± 0.48*
	Diameter;d (mm)	3.56 ± 0.27	3.71 ± 0.24	3.84 ± 0.16	3.65 ± 0.45
	Volume;s (uL)	12.77 ± 4.8*	25.94 ± 6.95	19.37 ± 3.9	13.16 ± 8.1*
	Volume;d (uL)	53.58 ± 9.64	58.77 ± 8.8	63.86 ± 6.51	57.44 ± 16.7
	Stroke Volume (uL)	40.81 ± 5.87*	32.83 ± 6.3	44.49 ± 4.74*	44.28 ± 9.7*
	Ejection Fraction (%)	76.79 ± 6.33*	55.97 ± 9.02	69.76 ± 4.37*	78.6 ± 7.62*
	Fractional Shortening (%)	45.16 ± 6.22*	28.94 ± 5.98	38.79 ± 3.42*	47.11 ± 7.27*
	Cardiac Output (mL/min)	21.05 ± 2.78*	16.42 ± 3.83	23.24 ± 2.85*	23.08 ± 4.74*
	LV Mass (mg)	79.29 ± 8.29	83.55 ± 10.39	99.66 ± 16.97	86.32 ± 21.57
	LV Mass Cor (mg)	63.43 ± 6.63	66.84 ± 8.31	79.73 ± 13.58	69.06 ± 17.26
	LVAW;s (mm)	1.01 ± 0.14*	0.82 ± 0.16	1.01 ± 0.11*	0.95 ± 0.14*
	LVAW;d (mm)	0.68 ± 0.11	0.75 ± 0.13	0.77 ± 0.09	0.74 ± 0.06
	LVPW;s (mm)	1.22 ± 0.18*	0.89 ± 0.12	1.2 ± 0.15*	1.1 ± 0.13*
	LVPW;d (mm)	0.7 ± 0.11	0.61 ± 0.07	0.71 ± 0.08	0.68 ± 0.15
	E/A	1.21 ± 0.15	1.12 ± 0.28	1.37 ± 0.33	1.25 ± 0.25
	s, systole; d, diastole; LV Mass, left ventricle mass; LV Mass Cor, left ventricle mass corrected; LVAW, left ventricular anterior wall; LVPW, left posterior anterior wall; E/A, Peak E to Peak A Ratio of Mitral Valve Flow.
	The values are reported as the means ± s.d..
	* Indicates p < 0.05 for this group compared to Nx5/6 group values.
